# Supplementary material for: Cyclic dual latent discovery for improved blood glucose prediction through patient–provider interaction modeling: a prediction study
Source: Ewha Med J. 2025 Apr 15;48(2):e34. doi: 10.12771/emj.2025.00332 (PMC12277504; doi:10.12771/emj.2025.00332)
Supplement: Supplementary file 1 — Supplement 1. Dataframes used in the study. The Cyclic Dual Latent Discovery source code executed is patented and therefore cannot be shared. For further questions, please contact the corresponding author. [file emj-2025-00332-Supplementary-1.xlsx]

## Sheet: Sheet1
Suppelmentary Table 1. The anonymized ‘admissions’ dataset. The ‘subject_id’, ‘hadm_id’ were extracted from the original version of this table. This table has been created to aid the understanding of the structure of the dataframe. The values for subject_id, hadm_id, admittime, dischtime, edregtime, and edouttime have been replaced with randomly generated numbers.
subject_id	hadm_id	admittime	dischtime	deathtime	admission_type	admit_provider_id	admission_location	discharge_location	insurance	language	marital_status	race	edregtime	edouttime	hospital_expire_flag
17039486	30918476	2102-01-17 03:24:15	2138-06-09 07:18:42	NaN	URGENT	ABC12D	TRANSFER FROM HOSPITAL	HOME	Medicaid	English	WIDOWED	WHITE	2093-04-27 00:12:34	2121-11-08 04:45:59	0
17039486	34176295	2165-09-21 11:55:08	2172-03-30 16:02:37	NaN	EW EMER.	EFG34H	EMERGENCY ROOM	HOME	Medicaid	English	WIDOWED	WHITE	2147-02-19 11:01:20	2163-07-03 15:38:06	0
…
48372659	37592048	2184-12-05 20:40:51	2199-08-14 23:59:03	NaN	EW EMER.	ABC12D	EMERGENCY ROOM	REHAB	Medicaid	English	NaN	UNKNOWN	2178-10-22 19:27:48	2195-06-14 23:05:11	0
Supplementary table 2. The anonymized ‘patients’ dataset. The ‘gender’, ‘age’(=’anchor_age’) were extracted from the original version of this table. This table has been created to aid the understanding of the structure of the dataframe. The values for ‘subject_id’, ‘anchor_age’, ‘anchor_year’, ‘anchor_year_group’, and ‘dod’ have been replaced with randomly generated numbers.
subject_id	gender	anchor_age	anchor_year	anchor_year_group	dod
10495263	F	57	2157	3147 - 3149	2157-09-09
47382916	F	84	2194	3139 – 3140	NaN
…
67143895	F	29	2138	3149 – 3150	NaN
